# Supplementary material for: Inhibitory Effect of CAPE and Kaempferol in Colon Cancer Cell Lines—Possible Implications in New Therapeutic Strategies
Source: Int J Mol Sci. 2019 Mar 9;20(5):1199. doi: 10.3390/ijms20051199 (PMC6429399; doi:10.3390/ijms20051199)
Supplement: Supplementary file 1 [file ijms-20-01199-s001.zip]

Archive with 3 entries (3 files):
- Supplementary Figures.pptx
- Supplementary Table 1-8.pdf
- Supplementary Table 9.xlsx
